# Supplementary material for: Biochemical Analysis of Leukocytes after In Vitro and In Vivo Activation with Bacterial and Fungal Pathogens Using Raman Spectroscopy
Source: Int J Mol Sci. 2021 Sep 28;22(19):10481. doi: 10.3390/ijms221910481 (PMC8508974; doi:10.3390/ijms221910481)
Supplement: Supplementary file 1 [file ijms-22-10481-s001.zip]

Archive with 1 entries (1 files):
- ijms-1340429-supplementary.pdf
